# Supplementary material for: D2I and F9Y Mutations in the NS1 Protein of Influenza A Virus Affect Viral Replication via Regulating Host Innate Immune Responses
Source: Viruses. 2022 Jun 1;14(6):1206. doi: 10.3390/v14061206 (PMC9228823; doi:10.3390/v14061206)
Supplement: Supplementary file 1 [file viruses-14-01206-s001.zip]

Archive with 1 entries (1 files):
- viruses-1712771-supplementary.pdf
